# Supplementary material for: Muscle miRNAome shows suppression of chronic inflammatory miRNAs with both prednisone and vamorolone
Source: Physiol Genomics. 2018 Jun 8;50(9):735–45. doi: 10.1152/physiolgenomics.00134.2017 (PMC6172612; doi:10.1152/physiolgenomics.00134.2017)
Supplement: Table 1 — (.xlsx 38 KB) [file TableS1.xlsx]

## Sheet: Supp Table 1 - miRNA TLDA 
TLDA Card	miRNA Assay Name and ID	Group	miRNA Assay Name and ID	Rq	P-Value	Group	miRNA Assay Name and ID	Rq	P-Value	Group	miRNA Assay Name and ID	Rq	P-Value	Group	miRNA Assay Name and ID	Rq	P-Value
B Card	hsa-let-7i#-002172	WT	hsa-let-7i#-002172	1.506	0.05	mdx	hsa-let-7i#-002172	1	1	Pred	hsa-let-7i#-002172	0.714	0.5	Vam	hsa-let-7i#-002172	0.939	0.8
B Card	hsa-miR-140-3p-002234	WT	hsa-miR-140-3p-002234	1.103	0.7	mdx	hsa-miR-140-3p-002234	1	1	Pred	hsa-miR-140-3p-002234	0.681	0.02	Vam	hsa-miR-140-3p-002234	0.903	0.6
B Card	hsa-miR-143-000466	WT	hsa-miR-143-000466	2.571	0.04	mdx	hsa-miR-143-000466	1	1	Pred	hsa-miR-143-000466	1.096	0.8	Vam	hsa-miR-143-000466	1.29	0.5
B Card	hsa-miR-154#-000478	WT	hsa-miR-154#-000478	0.288	0.03	mdx	hsa-miR-154#-000478	1	1	Pred	hsa-miR-154#-000478	1.585	0.3	Vam	hsa-miR-154#-000478	0.689	0.4
B Card	hsa-miR-190b-002263	WT	hsa-miR-190b-002263	0.834	0.8	mdx	hsa-miR-190b-002263	1	1	Pred	hsa-miR-190b-002263	0.547	0.01	Vam	hsa-miR-190b-002263	0.822	0.2
B Card	hsa-miR-200c-000505	WT	hsa-miR-200c-000505	2.299	0.4	mdx	hsa-miR-200c-000505	1	1	Pred	hsa-miR-200c-000505	0.486	0.08	Vam	hsa-miR-200c-000505	0.453	0.05
B Card	hsa-miR-206-000510	WT	hsa-miR-206-000510	0.345	0.04	mdx	hsa-miR-206-000510	1	1	Pred	hsa-miR-206-000510	1.017	0.9	Vam	hsa-miR-206-000510	0.983	0.9
B Card	hsa-miR-213-000516	WT	hsa-miR-213-000516	1.862	0.08	mdx	hsa-miR-213-000516	1	1	Pred	hsa-miR-213-000516	0.622	0.05	Vam	hsa-miR-213-000516	0.839	0.2
B Card	hsa-miR-214#-002293	WT	hsa-miR-214#-002293	0.377	0.001	mdx	hsa-miR-214#-002293	1	1	Pred	hsa-miR-214#-002293	0.82	0.3	Vam	hsa-miR-214#-002293	0.889	0.5
B Card	hsa-miR-214-000517	WT	hsa-miR-214-000517	0.466	0.02	mdx	hsa-miR-214-000517	1	1	Pred	hsa-miR-214-000517	0.767	0.3	Vam	hsa-miR-214-000517	0.994	1
B Card	hsa-miR-22#-002301	WT	hsa-miR-22#-002301	1.586	0.03	mdx	hsa-miR-22#-002301	1	1	Pred	hsa-miR-22#-002301	0.641	0.04	Vam	hsa-miR-22#-002301	0.78	0.3
B Card	hsa-miR-30e-3p-000422	WT	hsa-miR-30e-3p-000422	2.21	0.02	mdx	hsa-miR-30e-3p-000422	1	1	Pred	hsa-miR-30e-3p-000422	0.739	0.2	Vam	hsa-miR-30e-3p-000422	0.849	0.4
B Card	hsa-miR-376a#-001287	WT	hsa-miR-376a#-001287	0.374	0.002	mdx	hsa-miR-376a#-001287	1	1	Pred	hsa-miR-376a#-001287	0.978	0.9	Vam	hsa-miR-376a#-001287	0.845	0.5
B Card	hsa-miR-455-001280	WT	hsa-miR-455-001280	0.609	0.003	mdx	hsa-miR-455-001280	1	1	Pred	hsa-miR-455-001280	0.6	0.05	Vam	hsa-miR-455-001280	0.637	0.01
B Card	hsa-miR-744#-002325	WT	hsa-miR-744#-002325	1.389	0.1	mdx	hsa-miR-744#-002325	1	1	Pred	hsa-miR-744#-002325	0.537	0.003	Vam	hsa-miR-744#-002325	0.816	0.08
A Card	mmu-let-7a-000377	WT	mmu-let-7a-000377	0.877	0.2	mdx	mmu-let-7a-000377	1	1	Pred	mmu-let-7a-000377	0.491	0.03	Vam	mmu-let-7a-000377	0.667	0.1
A Card	mmu-let-7b-000378	WT	mmu-let-7b-000378	0.864	0.1	mdx	mmu-let-7b-000378	1	1	Pred	mmu-let-7b-000378	0.655	0.005	Vam	mmu-let-7b-000378	0.754	0.09
A Card	mmu-let-7c-000379	WT	mmu-let-7c-000379	0.903	0.3	mdx	mmu-let-7c-000379	1	1	Pred	mmu-let-7c-000379	0.651	0.005	Vam	mmu-let-7c-000379	0.691	0.02
B Card	mmu-let-7c-1#-002479	WT	mmu-let-7c-1#-002479	1.738	0.04	mdx	mmu-let-7c-1#-002479	1	1	Pred	mmu-let-7c-1#-002479	1.427	0.1	Vam	mmu-let-7c-1#-002479	1.038	0.9
B Card	mmu-let-7d#-001178	WT	mmu-let-7d#-001178	2.466	0.03	mdx	mmu-let-7d#-001178	1	1	Pred	mmu-let-7d#-001178	0.556	0.3	Vam	mmu-let-7d#-001178	0.61	0.5
A Card	mmu-let-7d-002283	WT	mmu-let-7d-002283	1.157	0.1	mdx	mmu-let-7d-002283	1	1	Pred	mmu-let-7d-002283	0.714	0.05	Vam	mmu-let-7d-002283	0.789	0.1
A Card	mmu-let-7e-002406	WT	mmu-let-7e-002406	1.042	0.7	mdx	mmu-let-7e-002406	1	1	Pred	mmu-let-7e-002406	0.66	0.003	Vam	mmu-let-7e-002406	0.665	0.1
A Card	mmu-let-7i-002221	WT	mmu-let-7i-002221	0.858	0.02	mdx	mmu-let-7i-002221	1	1	Pred	mmu-let-7i-002221	0.775	0.08	Vam	mmu-let-7i-002221	0.777	0.07
A Card	mmu-miR-100-000437	WT	mmu-miR-100-000437	0.959	0.7	mdx	mmu-miR-100-000437	1	1	Pred	mmu-miR-100-000437	0.586	0.006	Vam	mmu-miR-100-000437	0.721	0.09
A Card	mmu-miR-1-002222	WT	mmu-miR-1-002222	1.597	0.04	mdx	mmu-miR-1-002222	1	1	Pred	mmu-miR-1-002222	0.868	0.4	Vam	mmu-miR-1-002222	0.897	0.6
A Card	mmu-miR-103-000439	WT	mmu-miR-103-000439	1.06	0.6	mdx	mmu-miR-103-000439	1	1	Pred	mmu-miR-103-000439	0.679	0.007	Vam	mmu-miR-103-000439	0.628	0.01
A Card	mmu-miR-122-002245	WT	mmu-miR-122-002245	0.589	0.7	mdx	mmu-miR-122-002245	1	1	Pred	mmu-miR-122-002245	0.241	0.3	Vam	mmu-miR-122-002245	0.072	0.02
A Card	mmu-miR-125a-3p-002199	WT	mmu-miR-125a-3p-002199	0.903	0.3	mdx	mmu-miR-125a-3p-002199	1	1	Pred	mmu-miR-125a-3p-002199	0.666	0.03	Vam	mmu-miR-125a-3p-002199	0.828	0.4
B Card	mmu-miR-125b#-002508	WT	mmu-miR-125b#-002508	1.114	0.7	mdx	mmu-miR-125b#-002508	1	1	Pred	mmu-miR-125b#-002508	0.453	0.01	Vam	mmu-miR-125b#-002508	0.803	0.3
A Card	mmu-miR-125b-3p-002378	WT	mmu-miR-125b-3p-002378	0.732	0.1	mdx	mmu-miR-125b-3p-002378	1	1	Pred	mmu-miR-125b-3p-002378	0.561	0.04	Vam	mmu-miR-125b-3p-002378	0.866	0.6
A Card	mmu-miR-125b-5p-000449	WT	mmu-miR-125b-5p-000449	0.903	0.2	mdx	mmu-miR-125b-5p-000449	1	1	Pred	mmu-miR-125b-5p-000449	0.676	0.03	Vam	mmu-miR-125b-5p-000449	0.682	0.07
A Card	mmu-miR-126-3p-002228	WT	mmu-miR-126-3p-002228	1.166	0.3	mdx	mmu-miR-126-3p-002228	1	1	Pred	mmu-miR-126-3p-002228	0.697	0.04	Vam	mmu-miR-126-3p-002228	0.809	0.1
A Card	mmu-miR-126-5p-000451	WT	mmu-miR-126-5p-000451	1.178	0.2	mdx	mmu-miR-126-5p-000451	1	1	Pred	mmu-miR-126-5p-000451	0.682	0.04	Vam	mmu-miR-126-5p-000451	0.812	0.2
A Card	mmu-miR-127-000452	WT	mmu-miR-127-000452	0.29	0	mdx	mmu-miR-127-000452	1	1	Pred	mmu-miR-127-000452	1.382	0.1	Vam	mmu-miR-127-000452	1.107	0.5
B Card	mmu-miR-1274a-121150_mat	WT	mmu-miR-1274a-121150_mat	1.693	0.04	mdx	mmu-miR-1274a-121150_mat	1	1	Pred	mmu-miR-1274a-121150_mat	1.138	0.4	Vam	mmu-miR-1274a-121150_mat	1.244	0.08
A Card	mmu-miR-128a-002216	WT	mmu-miR-128a-002216	0.543	0	mdx	mmu-miR-128a-002216	1	1	Pred	mmu-miR-128a-002216	0.871	0.4	Vam	mmu-miR-128a-002216	0.847	0.2
A Card	mmu-miR-130a-000454	WT	mmu-miR-130a-000454	0.781	0.01	mdx	mmu-miR-130a-000454	1	1	Pred	mmu-miR-130a-000454	0.758	0.2	Vam	mmu-miR-130a-000454	0.717	0.03
B Card	mmu-miR-130b#-002460	WT	mmu-miR-130b#-002460	0.201	0.02	mdx	mmu-miR-130b#-002460	1	1	Pred	mmu-miR-130b#-002460	0.443	0.4	Vam	mmu-miR-130b#-002460	1.164	0.8
A Card	mmu-miR-130b-000456	WT	mmu-miR-130b-000456	0.618	0.02	mdx	mmu-miR-130b-000456	1	1	Pred	mmu-miR-130b-000456	0.757	0.1	Vam	mmu-miR-130b-000456	0.88	0.4
A Card	mmu-miR-133a-002246	WT	mmu-miR-133a-002246	1.791	0.002	mdx	mmu-miR-133a-002246	1	1	Pred	mmu-miR-133a-002246	0.942	0.7	Vam	mmu-miR-133a-002246	0.996	1
A Card	mmu-miR-134-001186	WT	mmu-miR-134-001186	0.445	0.001	mdx	mmu-miR-134-001186	1	1	Pred	mmu-miR-134-001186	1.922	0.008	Vam	mmu-miR-134-001186	1.353	0.1
A Card	mmu-miR-136-002511	WT	mmu-miR-136-002511	0.674	0.003	mdx	mmu-miR-136-002511	1	1	Pred	mmu-miR-136-002511	0.705	0.3	Vam	mmu-miR-136-002511	0.942	0.7
B Card	mmu-miR-138#-002554	WT	mmu-miR-138#-002554	0.386	0.02	mdx	mmu-miR-138#-002554	1	1	Pred	mmu-miR-138#-002554	0.214	0.03	Vam	mmu-miR-138#-002554	0.384	0.08
A Card	mmu-miR-140-001187	WT	mmu-miR-140-001187	0.83	0.06	mdx	mmu-miR-140-001187	1	1	Pred	mmu-miR-140-001187	0.775	0.03	Vam	mmu-miR-140-001187	0.818	0.03
A Card	mmu-miR-142-3p-000464	WT	mmu-miR-142-3p-000464	0.466	0.01	mdx	mmu-miR-142-3p-000464	1	1	Pred	mmu-miR-142-3p-000464	0.485	0.006	Vam	mmu-miR-142-3p-000464	0.626	0.04
A Card	mmu-miR-142-5p-002248	WT	mmu-miR-142-5p-002248	0.404	0.008	mdx	mmu-miR-142-5p-002248	1	1	Pred	mmu-miR-142-5p-002248	0.438	0.001	Vam	mmu-miR-142-5p-002248	0.576	0.05
A Card	mmu-miR-143-002249	WT	mmu-miR-143-002249	1.423	0.04	mdx	mmu-miR-143-002249	1	1	Pred	mmu-miR-143-002249	0.742	0.1	Vam	mmu-miR-143-002249	0.716	0.04
A Card	mmu-miR-145-002278	WT	mmu-miR-145-002278	1.384	0.3	mdx	mmu-miR-145-002278	1	1	Pred	mmu-miR-145-002278	0.694	0.03	Vam	mmu-miR-145-002278	0.722	0.01
A Card	mmu-miR-146a-000468	WT	mmu-miR-146a-000468	0.563	0.001	mdx	mmu-miR-146a-000468	1	1	Pred	mmu-miR-146a-000468	0.397	0	Vam	mmu-miR-146a-000468	0.513	0.003
B Card	mmu-miR-146b#-002453	WT	mmu-miR-146b#-002453	0.278	0.04	mdx	mmu-miR-146b#-002453	1	1	Pred	mmu-miR-146b#-002453	0.088	0.08	Vam	mmu-miR-146b#-002453	0.275	0.004
A Card	mmu-miR-146b-001097	WT	mmu-miR-146b-001097	0.844	0.3	mdx	mmu-miR-146b-001097	1	1	Pred	mmu-miR-146b-001097	0.555	0	Vam	mmu-miR-146b-001097	0.645	0.1
A Card	mmu-miR-148a-000470	WT	mmu-miR-148a-000470	0.745	0.4	mdx	mmu-miR-148a-000470	1	1	Pred	mmu-miR-148a-000470	0.602	0.09	Vam	mmu-miR-148a-000470	0.496	0.03
A Card	mmu-miR-148b-000471	WT	mmu-miR-148b-000471	0.793	0.3	mdx	mmu-miR-148b-000471	1	1	Pred	mmu-miR-148b-000471	0.512	0.04	Vam	mmu-miR-148b-000471	0.568	0.009
B Card	mmu-miR-150#-002570	WT	mmu-miR-150#-002570	0.821	0.8	mdx	mmu-miR-150#-002570	1	1	Pred	mmu-miR-150#-002570	0.297	0.2	Vam	mmu-miR-150#-002570	0.293	0.05
A Card	mmu-miR-150-000473	WT	mmu-miR-150-000473	1.514	0.05	mdx	mmu-miR-150-000473	1	1	Pred	mmu-miR-150-000473	0.516	0.008	Vam	mmu-miR-150-000473	0.692	0.09
A Card	mmu-miR-151-3p-001190	WT	mmu-miR-151-3p-001190	1.232	0.01	mdx	mmu-miR-151-3p-001190	1	1	Pred	mmu-miR-151-3p-001190	0.877	0.2	Vam	mmu-miR-151-3p-001190	0.971	0.7
A Card	mmu-miR-152-000475	WT	mmu-miR-152-000475	0.89	0.2	mdx	mmu-miR-152-000475	1	1	Pred	mmu-miR-152-000475	0.721	0.05	Vam	mmu-miR-152-000475	0.785	0.08
A Card	mmu-miR-154-000477	WT	mmu-miR-154-000477	0.03	0.002	mdx	mmu-miR-154-000477	1	1	Pred	mmu-miR-154-000477	0.606	0.3	Vam	mmu-miR-154-000477	0.898	0.8
A Card	mmu-miR-155-002571	WT	mmu-miR-155-002571	1.021	0.7	mdx	mmu-miR-155-002571	1	1	Pred	mmu-miR-155-002571	0.742	0.03	Vam	mmu-miR-155-002571	0.876	0.3
A Card	mmu-miR-15a-000389	WT	mmu-miR-15a-000389	1.11	0.5	mdx	mmu-miR-15a-000389	1	1	Pred	mmu-miR-15a-000389	0.635	0.02	Vam	mmu-miR-15a-000389	0.719	0.05
A Card	mmu-miR-16-000391	WT	mmu-miR-16-000391	1.248	0.08	mdx	mmu-miR-16-000391	1	1	Pred	mmu-miR-16-000391	0.663	0.02	Vam	mmu-miR-16-000391	0.781	0.2
A Card	mmu-miR-181a-000480	WT	mmu-miR-181a-000480	0.807	0.07	mdx	mmu-miR-181a-000480	1	1	Pred	mmu-miR-181a-000480	0.728	0.006	Vam	mmu-miR-181a-000480	0.773	0.1
A Card	mmu-miR-181c-000482	WT	mmu-miR-181c-000482	0.908	0.5	mdx	mmu-miR-181c-000482	1	1	Pred	mmu-miR-181c-000482	0.624	0.007	Vam	mmu-miR-181c-000482	0.71	0.03
A Card	mmu-miR-185-002271	WT	mmu-miR-185-002271	1.544	0.009	mdx	mmu-miR-185-002271	1	1	Pred	mmu-miR-185-002271	0.818	0.2	Vam	mmu-miR-185-002271	0.886	0.4
A Card	mmu-miR-186-002285	WT	mmu-miR-186-002285	1.359	0.08	mdx	mmu-miR-186-002285	1	1	Pred	mmu-miR-186-002285	0.866	0.03	Vam	mmu-miR-186-002285	0.994	0.9
A Card	mmu-miR-18a-002422	WT	mmu-miR-18a-002422	0.468	0.007	mdx	mmu-miR-18a-002422	1	1	Pred	mmu-miR-18a-002422	1.284	0.2	Vam	mmu-miR-18a-002422	1.288	0.3
A Card	mmu-miR-191-002299	WT	mmu-miR-191-002299	0.948	0.5	mdx	mmu-miR-191-002299	1	1	Pred	mmu-miR-191-002299	0.771	0.04	Vam	mmu-miR-191-002299	0.815	0.03
B Card	mmu-miR-193#-002577	WT	mmu-miR-193#-002577	0.89	0.7	mdx	mmu-miR-193#-002577	1	1	Pred	mmu-miR-193#-002577	0.799	0.3	Vam	mmu-miR-193#-002577	0.682	0.03
B Card	mmu-miR-1941-3p-121130_mat	WT	mmu-miR-1941-3p-121130_mat	1.481	0.4	mdx	mmu-miR-1941-3p-121130_mat	1	1	Pred	mmu-miR-1941-3p-121130_mat	2.166	0.05	Vam	mmu-miR-1941-3p-121130_mat	1.459	0.08
B Card	mmu-miR-1943-121174_mat	WT	mmu-miR-1943-121174_mat	2.392	0.04	mdx	mmu-miR-1943-121174_mat	1	1	Pred	mmu-miR-1943-121174_mat	0.831	0.3	Vam	mmu-miR-1943-121174_mat	1.268	0.2
B Card	mmu-miR-1944-121189_mat	WT	mmu-miR-1944-121189_mat	0.535	0.03	mdx	mmu-miR-1944-121189_mat	1	1	Pred	mmu-miR-1944-121189_mat	0.877	0.1	Vam	mmu-miR-1944-121189_mat	1.023	0.8
A Card	mmu-miR-195-000494	WT	mmu-miR-195-000494	0.944	0.5	mdx	mmu-miR-195-000494	1	1	Pred	mmu-miR-195-000494	0.491	0.005	Vam	mmu-miR-195-000494	0.669	0.07
A Card	mmu-miR-199a-3p-002304	WT	mmu-miR-199a-3p-002304	0.498	0.001	mdx	mmu-miR-199a-3p-002304	1	1	Pred	mmu-miR-199a-3p-002304	0.844	0.3	Vam	mmu-miR-199a-3p-002304	0.722	0.1
B Card	mmu-miR-199b-001131	WT	mmu-miR-199b-001131	0.481	0.05	mdx	mmu-miR-199b-001131	1	1	Pred	mmu-miR-199b-001131	0.771	0.2	Vam	mmu-miR-199b-001131	0.667	0.05
A Card	mmu-miR-19a-000395	WT	mmu-miR-19a-000395	0.677	0.02	mdx	mmu-miR-19a-000395	1	1	Pred	mmu-miR-19a-000395	0.846	0.3	Vam	mmu-miR-19a-000395	0.886	0.5
A Card	mmu-miR-200c-002300	WT	mmu-miR-200c-002300	1.886	0.4	mdx	mmu-miR-200c-002300	1	1	Pred	mmu-miR-200c-002300	0.508	0.03	Vam	mmu-miR-200c-002300	0.577	0.07
A Card	mmu-miR-203-000507	WT	mmu-miR-203-000507	2.584	0.3	mdx	mmu-miR-203-000507	1	1	Pred	mmu-miR-203-000507	0.575	0.07	Vam	mmu-miR-203-000507	0.521	0.009
A Card	mmu-miR-204-000508	WT	mmu-miR-204-000508	1.592	0.02	mdx	mmu-miR-204-000508	1	1	Pred	mmu-miR-204-000508	0.722	0.05	Vam	mmu-miR-204-000508	0.627	0.1
B Card	mmu-miR-20a#-002491	WT	mmu-miR-20a#-002491	0.668	0.02	mdx	mmu-miR-20a#-002491	1	1	Pred	mmu-miR-20a#-002491	0.771	0.2	Vam	mmu-miR-20a#-002491	0.825	0.4
B Card	mmu-miR-21#-002493	WT	mmu-miR-21#-002493	0.5	0.05	mdx	mmu-miR-21#-002493	1	1	Pred	mmu-miR-21#-002493	0.707	0.2	Vam	mmu-miR-21#-002493	0.647	0.05
A Card	mmu-miR-210-000512	WT	mmu-miR-210-000512	1.233	0.4	mdx	mmu-miR-210-000512	1	1	Pred	mmu-miR-210-000512	0.759	0.04	Vam	mmu-miR-210-000512	0.746	0.05
A Card	mmu-miR-21-000397	WT	mmu-miR-21-000397	0.242	0	mdx	mmu-miR-21-000397	1	1	Pred	mmu-miR-21-000397	0.659	0.06	Vam	mmu-miR-21-000397	0.677	0.1
A Card	mmu-miR-214-002306	WT	mmu-miR-214-002306	0.432	0.001	mdx	mmu-miR-214-002306	1	1	Pred	mmu-miR-214-002306	0.898	0.6	Vam	mmu-miR-214-002306	0.842	0.3
B Card	mmu-miR-2146-241082_mat	WT	mmu-miR-2146-241082_mat	1.127	0.8	mdx	mmu-miR-2146-241082_mat	1	1	Pred	mmu-miR-2146-241082_mat	1.113	0.8	Vam	mmu-miR-2146-241082_mat	0.413	0.03
A Card	mmu-miR-215-001200	WT	mmu-miR-215-001200	2.333	0.3	mdx	mmu-miR-215-001200	1	1	Pred	mmu-miR-215-001200	0.792	0.6	Vam	mmu-miR-215-001200	0.495	0.008
A Card	mmu-miR-218-000521	WT	mmu-miR-218-000521	0.883	0.4	mdx	mmu-miR-218-000521	1	1	Pred	mmu-miR-218-000521	0.615	0.01	Vam	mmu-miR-218-000521	0.759	0.1
A Card	mmu-miR-221-000524	WT	mmu-miR-221-000524	0.402	0.002	mdx	mmu-miR-221-000524	1	1	Pred	mmu-miR-221-000524	0.687	0.09	Vam	mmu-miR-221-000524	0.674	0.2
A Card	mmu-miR-222-002276	WT	mmu-miR-222-002276	0.532	0.002	mdx	mmu-miR-222-002276	1	1	Pred	mmu-miR-222-002276	0.666	0.007	Vam	mmu-miR-222-002276	0.733	0.09
A Card	mmu-miR-223-002295	WT	mmu-miR-223-002295	0.468	0	mdx	mmu-miR-223-002295	1	1	Pred	mmu-miR-223-002295	0.804	0.04	Vam	mmu-miR-223-002295	0.78	0.4
A Card	mmu-miR-23b-000400	WT	mmu-miR-23b-000400	0.893	0.5	mdx	mmu-miR-23b-000400	1	1	Pred	mmu-miR-23b-000400	0.621	0.04	Vam	mmu-miR-23b-000400	0.675	0.07
A Card	mmu-miR-25-000403	WT	mmu-miR-25-000403	1.033	0.8	mdx	mmu-miR-25-000403	1	1	Pred	mmu-miR-25-000403	0.75	0.05	Vam	mmu-miR-25-000403	0.867	0.2
A Card	mmu-miR-26a-000405	WT	mmu-miR-26a-000405	1.116	0.2	mdx	mmu-miR-26a-000405	1	1	Pred	mmu-miR-26a-000405	0.7	0.08	Vam	mmu-miR-26a-000405	0.766	0.05
A Card	mmu-miR-27b-000409	WT	mmu-miR-27b-000409	0.784	0.02	mdx	mmu-miR-27b-000409	1	1	Pred	mmu-miR-27b-000409	0.796	0.2	Vam	mmu-miR-27b-000409	0.82	0.2
A Card	mmu-miR-28-000411	WT	mmu-miR-28-000411	1.017	0.9	mdx	mmu-miR-28-000411	1	1	Pred	mmu-miR-28-000411	0.759	0.05	Vam	mmu-miR-28-000411	0.842	0.2
A Card	mmu-miR-296-5p-000527	WT	mmu-miR-296-5p-000527	0.458	0.001	mdx	mmu-miR-296-5p-000527	1	1	Pred	mmu-miR-296-5p-000527	1.035	0.8	Vam	mmu-miR-296-5p-000527	0.882	0.3
A Card	mmu-miR-301a-000528	WT	mmu-miR-301a-000528	0.799	0.05	mdx	mmu-miR-301a-000528	1	1	Pred	mmu-miR-301a-000528	0.687	0.04	Vam	mmu-miR-301a-000528	0.77	0.02
A Card	mmu-miR-301b-002600	WT	mmu-miR-301b-002600	0.972	0.7	mdx	mmu-miR-301b-002600	1	1	Pred	mmu-miR-301b-002600	0.862	0.05	Vam	mmu-miR-301b-002600	0.917	0.2
A Card	mmu-miR-30a-000417	WT	mmu-miR-30a-000417	1.397	0.009	mdx	mmu-miR-30a-000417	1	1	Pred	mmu-miR-30a-000417	0.756	0.06	Vam	mmu-miR-30a-000417	0.834	0.2
A Card	mmu-miR-30b-000602	WT	mmu-miR-30b-000602	1.541	0.004	mdx	mmu-miR-30b-000602	1	1	Pred	mmu-miR-30b-000602	0.785	0.3	Vam	mmu-miR-30b-000602	0.855	0.3
A Card	mmu-miR-30c-000419	WT	mmu-miR-30c-000419	1.58	0.002	mdx	mmu-miR-30c-000419	1	1	Pred	mmu-miR-30c-000419	0.739	0.2	Vam	mmu-miR-30c-000419	0.818	0.2
A Card	mmu-miR-30d-000420	WT	mmu-miR-30d-000420	1.215	0.1	mdx	mmu-miR-30d-000420	1	1	Pred	mmu-miR-30d-000420	0.701	0.03	Vam	mmu-miR-30d-000420	0.829	0.2
A Card	mmu-miR-30e-002223	WT	mmu-miR-30e-002223	1.365	0.009	mdx	mmu-miR-30e-002223	1	1	Pred	mmu-miR-30e-002223	0.785	0.2	Vam	mmu-miR-30e-002223	0.847	0.2
B Card	mmu-miR-31#-002495	WT	mmu-miR-31#-002495	0.21	0.01	mdx	mmu-miR-31#-002495	1	1	Pred	mmu-miR-31#-002495	0.955	0.9	Vam	mmu-miR-31#-002495	0.821	0.3
A Card	mmu-miR-31-000185	WT	mmu-miR-31-000185	0.206	0.006	mdx	mmu-miR-31-000185	1	1	Pred	mmu-miR-31-000185	1.028	0.9	Vam	mmu-miR-31-000185	1.032	0.9
A Card	mmu-miR-322-001076	WT	mmu-miR-322-001076	0.897	0.4	mdx	mmu-miR-322-001076	1	1	Pred	mmu-miR-322-001076	0.67	0.03	Vam	mmu-miR-322-001076	0.785	0.1
A Card	mmu-miR-324-3p-002509	WT	mmu-miR-324-3p-002509	0.742	0.05	mdx	mmu-miR-324-3p-002509	1	1	Pred	mmu-miR-324-3p-002509	0.713	0.02	Vam	mmu-miR-324-3p-002509	0.748	0.04
A Card	mmu-miR-324-5p-000539	WT	mmu-miR-324-5p-000539	0.702	0.03	mdx	mmu-miR-324-5p-000539	1	1	Pred	mmu-miR-324-5p-000539	0.859	0.4	Vam	mmu-miR-324-5p-000539	0.946	0.7
A Card	mmu-miR-328-000543	WT	mmu-miR-328-000543	1.278	0.009	mdx	mmu-miR-328-000543	1	1	Pred	mmu-miR-328-000543	0.888	0.4	Vam	mmu-miR-328-000543	0.858	0.2
A Card	mmu-miR-335-3p-002185	WT	mmu-miR-335-3p-002185	0.383	0	mdx	mmu-miR-335-3p-002185	1	1	Pred	mmu-miR-335-3p-002185	1.354	0.2	Vam	mmu-miR-335-3p-002185	1.249	0.4
A Card	mmu-miR-335-5p-000546	WT	mmu-miR-335-5p-000546	0.379	0.001	mdx	mmu-miR-335-5p-000546	1	1	Pred	mmu-miR-335-5p-000546	0.756	0.3	Vam	mmu-miR-335-5p-000546	0.76	0.3
A Card	mmu-miR-337-3p-002532	WT	mmu-miR-337-3p-002532	0.596	0	mdx	mmu-miR-337-3p-002532	1	1	Pred	mmu-miR-337-3p-002532	0.853	0.4	Vam	mmu-miR-337-3p-002532	1.078	0.6
A Card	mmu-miR-338-3p-002252	WT	mmu-miR-338-3p-002252	1.81	0.2	mdx	mmu-miR-338-3p-002252	1	1	Pred	mmu-miR-338-3p-002252	0.469	0.007	Vam	mmu-miR-338-3p-002252	0.689	0.2
A Card	mmu-miR-339-5p-002257	WT	mmu-miR-339-5p-002257	0.72	0.01	mdx	mmu-miR-339-5p-002257	1	1	Pred	mmu-miR-339-5p-002257	0.652	0.1	Vam	mmu-miR-339-5p-002257	0.929	0.5
A Card	mmu-miR-340-3p-002259	WT	mmu-miR-340-3p-002259	1.129	0.3	mdx	mmu-miR-340-3p-002259	1	1	Pred	mmu-miR-340-3p-002259	0.581	0.02	Vam	mmu-miR-340-3p-002259	0.75	0.06
A Card	mmu-miR-340-5p-002258	WT	mmu-miR-340-5p-002258	0.847	0.2	mdx	mmu-miR-340-5p-002258	1	1	Pred	mmu-miR-340-5p-002258	0.602	0.05	Vam	mmu-miR-340-5p-002258	0.726	0.2
A Card	mmu-miR-342-3p-002260	WT	mmu-miR-342-3p-002260	0.512	0.01	mdx	mmu-miR-342-3p-002260	1	1	Pred	mmu-miR-342-3p-002260	0.407	0.005	Vam	mmu-miR-342-3p-002260	0.677	0.1
A Card	mmu-miR-342-5p-002527	WT	mmu-miR-342-5p-002527	0.745	0.1	mdx	mmu-miR-342-5p-002527	1	1	Pred	mmu-miR-342-5p-002527	0.529	0.02	Vam	mmu-miR-342-5p-002527	0.644	0.2
A Card	mmu-miR-345-5p-002528	WT	mmu-miR-345-5p-002528	1.351	0.03	mdx	mmu-miR-345-5p-002528	1	1	Pred	mmu-miR-345-5p-002528	0.713	0.07	Vam	mmu-miR-345-5p-002528	0.808	0.1
A Card	mmu-miR-34a-000426	WT	mmu-miR-34a-000426	0.617	0.007	mdx	mmu-miR-34a-000426	1	1	Pred	mmu-miR-34a-000426	0.712	0.02	Vam	mmu-miR-34a-000426	0.789	0.07
A Card	mmu-miR-34b-3p-002618	WT	mmu-miR-34b-3p-002618	0.129	0	mdx	mmu-miR-34b-3p-002618	1	1	Pred	mmu-miR-34b-3p-002618	0.607	0.1	Vam	mmu-miR-34b-3p-002618	0.798	0.2
B Card	mmu-miR-34c#-002584	WT	mmu-miR-34c#-002584	0.228	0.007	mdx	mmu-miR-34c#-002584	1	1	Pred	mmu-miR-34c#-002584	0.623	0.08	Vam	mmu-miR-34c#-002584	0.748	0.2
A Card	mmu-miR-34c-000428	WT	mmu-miR-34c-000428	0.061	0.004	mdx	mmu-miR-34c-000428	1	1	Pred	mmu-miR-34c-000428	0.655	0.1	Vam	mmu-miR-34c-000428	0.811	0.2
A Card	mmu-miR-350-002530	WT	mmu-miR-350-002530	0.685	0.01	mdx	mmu-miR-350-002530	1	1	Pred	mmu-miR-350-002530	0.796	0.1	Vam	mmu-miR-350-002530	0.797	0.2
A Card	mmu-miR-362-3p-002616	WT	mmu-miR-362-3p-002616	0.405	0	mdx	mmu-miR-362-3p-002616	1	1	Pred	mmu-miR-362-3p-002616	0.936	0.7	Vam	mmu-miR-362-3p-002616	0.902	0.6
B Card	mmu-miR-362-5p-002614	WT	mmu-miR-362-5p-002614	0.272	0	mdx	mmu-miR-362-5p-002614	1	1	Pred	mmu-miR-362-5p-002614	1.241	0.5	Vam	mmu-miR-362-5p-002614	1.469	0.2
A Card	mmu-miR-369-3p-000557	WT	mmu-miR-369-3p-000557	0.514	0.03	mdx	mmu-miR-369-3p-000557	1	1	Pred	mmu-miR-369-3p-000557	1.192	0.3	Vam	mmu-miR-369-3p-000557	0.963	0.9
A Card	mmu-miR-369-5p-001021	WT	mmu-miR-369-5p-001021	0.431	0.02	mdx	mmu-miR-369-5p-001021	1	1	Pred	mmu-miR-369-5p-001021	1.211	0.4	Vam	mmu-miR-369-5p-001021	1.023	0.9
A Card	mmu-miR-370-002275	WT	mmu-miR-370-002275	0.331	0.002	mdx	mmu-miR-370-002275	1	1	Pred	mmu-miR-370-002275	1.975	0.03	Vam	mmu-miR-370-002275	1.146	0.6
B Card	mmu-miR-376a#-002482	WT	mmu-miR-376a#-002482	0.599	0.04	mdx	mmu-miR-376a#-002482	1	1	Pred	mmu-miR-376a#-002482	1.351	0.3	Vam	mmu-miR-376a#-002482	0.985	0.9
A Card	mmu-miR-376a-001069	WT	mmu-miR-376a-001069	0.323	0	mdx	mmu-miR-376a-001069	1	1	Pred	mmu-miR-376a-001069	1.484	0.2	Vam	mmu-miR-376a-001069	0.991	1
B Card	mmu-miR-376b#-002451	WT	mmu-miR-376b#-002451	0.31	0.008	mdx	mmu-miR-376b#-002451	1	1	Pred	mmu-miR-376b#-002451	1.084	0.9	Vam	mmu-miR-376b#-002451	0.717	0.5
A Card	mmu-miR-376b-002452	WT	mmu-miR-376b-002452	0.412	0.003	mdx	mmu-miR-376b-002452	1	1	Pred	mmu-miR-376b-002452	1.602	0.1	Vam	mmu-miR-376b-002452	1.153	0.5
A Card	mmu-miR-376c-002450	WT	mmu-miR-376c-002450	0.564	0.007	mdx	mmu-miR-376c-002450	1	1	Pred	mmu-miR-376c-002450	0.966	0.9	Vam	mmu-miR-376c-002450	0.931	0.7
A Card	mmu-miR-379-001138	WT	mmu-miR-379-001138	0.407	0	mdx	mmu-miR-379-001138	1	1	Pred	mmu-miR-379-001138	1.085	0.7	Vam	mmu-miR-379-001138	0.987	0.9
A Card	mmu-miR-380-5p-002601	WT	mmu-miR-380-5p-002601	0.588	0.01	mdx	mmu-miR-380-5p-002601	1	1	Pred	mmu-miR-380-5p-002601	1.287	0.4	Vam	mmu-miR-380-5p-002601	1.243	0.1
A Card	mmu-miR-381-000571	WT	mmu-miR-381-000571	0.199	0.001	mdx	mmu-miR-381-000571	1	1	Pred	mmu-miR-381-000571	1.359	0.2	Vam	mmu-miR-381-000571	1.288	0.2
A Card	mmu-miR-382-000572	WT	mmu-miR-382-000572	0.597	0.002	mdx	mmu-miR-382-000572	1	1	Pred	mmu-miR-382-000572	1.017	0.9	Vam	mmu-miR-382-000572	1.081	0.5
A Card	mmu-miR-383-001767	WT	mmu-miR-383-001767	1.509	0.4	mdx	mmu-miR-383-001767	1	1	Pred	mmu-miR-383-001767	0.551	0.2	Vam	mmu-miR-383-001767	0.272	0.04
A Card	mmu-miR-384-5p-002602	WT	mmu-miR-384-5p-002602	3.02	0.04	mdx	mmu-miR-384-5p-002602	1	1	Pred	mmu-miR-384-5p-002602	0.618	0.02	Vam	mmu-miR-384-5p-002602	0.727	0.08
A Card	mmu-miR-409-3p-002332	WT	mmu-miR-409-3p-002332	0.343	0.001	mdx	mmu-miR-409-3p-002332	1	1	Pred	mmu-miR-409-3p-002332	1.906	0.03	Vam	mmu-miR-409-3p-002332	1.266	0.3
A Card	mmu-miR-410-001274	WT	mmu-miR-410-001274	0.382	0.02	mdx	mmu-miR-410-001274	1	1	Pred	mmu-miR-410-001274	1.676	0.1	Vam	mmu-miR-410-001274	1.158	0.5
A Card	mmu-miR-411-001610	WT	mmu-miR-411-001610	0.441	0	mdx	mmu-miR-411-001610	1	1	Pred	mmu-miR-411-001610	1.171	0.4	Vam	mmu-miR-411-001610	1.083	0.6
A Card	mmu-miR-431-001979	WT	mmu-miR-431-001979	0.075	0	mdx	mmu-miR-431-001979	1	1	Pred	mmu-miR-431-001979	1.819	0.1	Vam	mmu-miR-431-001979	1.358	0.3
A Card	mmu-miR-433-001028	WT	mmu-miR-433-001028	0.198	0	mdx	mmu-miR-433-001028	1	1	Pred	mmu-miR-433-001028	2.288	0.02	Vam	mmu-miR-433-001028	1.407	0.2
A Card	mmu-miR-434-5p-002581	WT	mmu-miR-434-5p-002581	0.367	0	mdx	mmu-miR-434-5p-002581	1	1	Pred	mmu-miR-434-5p-002581	1.271	0.3	Vam	mmu-miR-434-5p-002581	1.208	0.2
A Card	mmu-miR-450a-5p-002303	WT	mmu-miR-450a-5p-002303	0.743	0.05	mdx	mmu-miR-450a-5p-002303	1	1	Pred	mmu-miR-450a-5p-002303	1.051	0.7	Vam	mmu-miR-450a-5p-002303	0.862	0.3
A Card	mmu-miR-455-002455	WT	mmu-miR-455-002455	0.621	0.03	mdx	mmu-miR-455-002455	1	1	Pred	mmu-miR-455-002455	0.612	0.03	Vam	mmu-miR-455-002455	0.607	0.01
A Card	mmu-miR-467a-002587	WT	mmu-miR-467a-002587	0.706	0.02	mdx	mmu-miR-467a-002587	1	1	Pred	mmu-miR-467a-002587	0.751	0.2	Vam	mmu-miR-467a-002587	0.763	0.2
A Card	mmu-miR-467c-002517	WT	mmu-miR-467c-002517	0.63	0.03	mdx	mmu-miR-467c-002517	1	1	Pred	mmu-miR-467c-002517	0.992	1	Vam	mmu-miR-467c-002517	0.844	0.7
B Card	mmu-miR-467F-002886	WT	mmu-miR-467F-002886	1.473	0.3	mdx	mmu-miR-467F-002886	1	1	Pred	mmu-miR-467F-002886	1.346	0.5	Vam	mmu-miR-467F-002886	0.581	0.05
B Card	mmu-miR-483#-002560	WT	mmu-miR-483#-002560	0.044	0.01	mdx	mmu-miR-483#-002560	1	1	Pred	mmu-miR-483#-002560	1.367	0.4	Vam	mmu-miR-483#-002560	1.386	0.2
A Card	mmu-miR-486-001278	WT	mmu-miR-486-001278	1.526	0.05	mdx	mmu-miR-486-001278	1	1	Pred	mmu-miR-486-001278	0.917	0.5	Vam	mmu-miR-486-001278	0.988	0.9
A Card	mmu-miR-487b-001285	WT	mmu-miR-487b-001285	0.369	0	mdx	mmu-miR-487b-001285	1	1	Pred	mmu-miR-487b-001285	1.43	0.2	Vam	mmu-miR-487b-001285	1.133	0.4
A Card	mmu-miR-489-001302	WT	mmu-miR-489-001302	0.683	0.04	mdx	mmu-miR-489-001302	1	1	Pred	mmu-miR-489-001302	0.792	0.4	Vam	mmu-miR-489-001302	0.942	0.7
A Card	mmu-miR-491-001630	WT	mmu-miR-491-001630	1.332	0.03	mdx	mmu-miR-491-001630	1	1	Pred	mmu-miR-491-001630	0.776	0.1	Vam	mmu-miR-491-001630	0.842	0.1
A Card	mmu-miR-493-002519	WT	mmu-miR-493-002519	0.141	0.006	mdx	mmu-miR-493-002519	1	1	Pred	mmu-miR-493-002519	2.641	0.009	Vam	mmu-miR-493-002519	1.057	0.9
A Card	mmu-miR-494-002365	WT	mmu-miR-494-002365	0.644	0.02	mdx	mmu-miR-494-002365	1	1	Pred	mmu-miR-494-002365	1.025	0.9	Vam	mmu-miR-494-002365	0.988	0.9
A Card	mmu-miR-495-001663	WT	mmu-miR-495-001663	0.399	0.001	mdx	mmu-miR-495-001663	1	1	Pred	mmu-miR-495-001663	1.448	0.2	Vam	mmu-miR-495-001663	0.897	0.6
A Card	mmu-miR-497-001346	WT	mmu-miR-497-001346	0.724	0.02	mdx	mmu-miR-497-001346	1	1	Pred	mmu-miR-497-001346	0.482	0.001	Vam	mmu-miR-497-001346	0.652	0.006
A Card	mmu-miR-500-002606	WT	mmu-miR-500-002606	0.295	0.001	mdx	mmu-miR-500-002606	1	1	Pred	mmu-miR-500-002606	0.935	0.6	Vam	mmu-miR-500-002606	0.878	0.4
A Card	mmu-miR-501-3p-001651	WT	mmu-miR-501-3p-001651	0.066	0.004	mdx	mmu-miR-501-3p-001651	1	1	Pred	mmu-miR-501-3p-001651	0.97	0.9	Vam	mmu-miR-501-3p-001651	1.158	0.5
A Card	mmu-miR-503-002456	WT	mmu-miR-503-002456	0.339	0.002	mdx	mmu-miR-503-002456	1	1	Pred	mmu-miR-503-002456	0.923	0.8	Vam	mmu-miR-503-002456	1.115	0.7
A Card	mmu-miR-511-002549	WT	mmu-miR-511-002549	0.391	0.07	mdx	mmu-miR-511-002549	1	1	Pred	mmu-miR-511-002549	0.48	0.007	Vam	mmu-miR-511-002549	0.477	0.2
A Card	mmu-miR-532-3p-002355	WT	mmu-miR-532-3p-002355	0.425	0	mdx	mmu-miR-532-3p-002355	1	1	Pred	mmu-miR-532-3p-002355	1.067	0.7	Vam	mmu-miR-532-3p-002355	1.069	0.6
A Card	mmu-miR-532-5p-001518	WT	mmu-miR-532-5p-001518	0.393	0	mdx	mmu-miR-532-5p-001518	1	1	Pred	mmu-miR-532-5p-001518	1.087	0.5	Vam	mmu-miR-532-5p-001518	1.043	0.8
A Card	mmu-miR-540-3p-001310	WT	mmu-miR-540-3p-001310	0.078	0.003	mdx	mmu-miR-540-3p-001310	1	1	Pred	mmu-miR-540-3p-001310	0.908	0.8	Vam	mmu-miR-540-3p-001310	0.746	0.4
B Card	mmu-miR-541-002562	WT	mmu-miR-541-002562	0.222	0.001	mdx	mmu-miR-541-002562	1	1	Pred	mmu-miR-541-002562	1.165	0.5	Vam	mmu-miR-541-002562	1.043	0.8
A Card	mmu-miR-542-3p-001284	WT	mmu-miR-542-3p-001284	0.351	0	mdx	mmu-miR-542-3p-001284	1	1	Pred	mmu-miR-542-3p-001284	1.123	0.5	Vam	mmu-miR-542-3p-001284	0.82	0.3
A Card	mmu-miR-542-5p-002563	WT	mmu-miR-542-5p-002563	0.541	0.03	mdx	mmu-miR-542-5p-002563	1	1	Pred	mmu-miR-542-5p-002563	0.96	0.9	Vam	mmu-miR-542-5p-002563	1.044	0.9
B Card	mmu-miR-543-001298	WT	mmu-miR-543-001298	0.18	0.003	mdx	mmu-miR-543-001298	1	1	Pred	mmu-miR-543-001298	2.644	0.05	Vam	mmu-miR-543-001298	1.176	0.6
A Card	mmu-miR-543-002376	WT	mmu-miR-543-002376	0.281	0.001	mdx	mmu-miR-543-002376	1	1	Pred	mmu-miR-543-002376	1.81	0.09	Vam	mmu-miR-543-002376	0.918	0.7
A Card	mmu-miR-544-002550	WT	mmu-miR-544-002550	0.528	0.001	mdx	mmu-miR-544-002550	1	1	Pred	mmu-miR-544-002550	1.001	1	Vam	mmu-miR-544-002550	0.952	0.8
A Card	mmu-miR-574-3p-002349	WT	mmu-miR-574-3p-002349	0.79	0.2	mdx	mmu-miR-574-3p-002349	1	1	Pred	mmu-miR-574-3p-002349	0.667	0.03	Vam	mmu-miR-574-3p-002349	0.692	0.04
A Card	mmu-miR-652-002352	WT	mmu-miR-652-002352	0.654	0.05	mdx	mmu-miR-652-002352	1	1	Pred	mmu-miR-652-002352	0.626	0.02	Vam	mmu-miR-652-002352	0.636	0.04
A Card	mmu-miR-665-002607	WT	mmu-miR-665-002607	0.08	0.006	mdx	mmu-miR-665-002607	1	1	Pred	mmu-miR-665-002607	1.683	0.2	Vam	mmu-miR-665-002607	1.203	0.6
A Card	mmu-miR-669a-001683	WT	mmu-miR-669a-001683	0.796	0.2	mdx	mmu-miR-669a-001683	1	1	Pred	mmu-miR-669a-001683	0.678	0.003	Vam	mmu-miR-669a-001683	0.551	0.02
B Card	mmu-miR-673-001954	WT	mmu-miR-673-001954	0.492	0.1	mdx	mmu-miR-673-001954	1	1	Pred	mmu-miR-673-001954	2.031	0.05	Vam	mmu-miR-673-001954	1.475	0.1
B Card	mmu-miR-673-3p-002449	WT	mmu-miR-673-3p-002449	0.437	0.01	mdx	mmu-miR-673-3p-002449	1	1	Pred	mmu-miR-673-3p-002449	1.562	0.2	Vam	mmu-miR-673-3p-002449	1.148	0.5
B Card	mmu-miR-674#-001956	WT	mmu-miR-674#-001956	0.516	0	mdx	mmu-miR-674#-001956	1	1	Pred	mmu-miR-674#-001956	0.857	0.5	Vam	mmu-miR-674#-001956	0.765	0.2
A Card	mmu-miR-674-002021	WT	mmu-miR-674-002021	0.537	0.008	mdx	mmu-miR-674-002021	1	1	Pred	mmu-miR-674-002021	0.846	0.2	Vam	mmu-miR-674-002021	0.892	0.3
A Card	mmu-miR-675-3p-001941	WT	mmu-miR-675-3p-001941	0.512	0.002	mdx	mmu-miR-675-3p-001941	1	1	Pred	mmu-miR-675-3p-001941	1.258	0.09	Vam	mmu-miR-675-3p-001941	1.14	0.3
A Card	mmu-miR-682-001666	WT	mmu-miR-682-001666	1.16	0.7	mdx	mmu-miR-682-001666	1	1	Pred	mmu-miR-682-001666	0.702	0.2	Vam	mmu-miR-682-001666	0.675	0.05
B Card	mmu-miR-690-001677	WT	mmu-miR-690-001677	0.949	0.7	mdx	mmu-miR-690-001677	1	1	Pred	mmu-miR-690-001677	0.744	0.04	Vam	mmu-miR-690-001677	0.861	0.4
B Card	mmu-miR-706-001641	WT	mmu-miR-706-001641	0.98	0.9	mdx	mmu-miR-706-001641	1	1	Pred	mmu-miR-706-001641	0.75	0.2	Vam	mmu-miR-706-001641	0.664	0.05
A Card	mmu-miR-708-002341	WT	mmu-miR-708-002341	1.461	0.2	mdx	mmu-miR-708-002341	1	1	Pred	mmu-miR-708-002341	0.636	0.04	Vam	mmu-miR-708-002341	0.51	0.001
B Card	mmu-miR-720-001629	WT	mmu-miR-720-001629	1.801	0.009	mdx	mmu-miR-720-001629	1	1	Pred	mmu-miR-720-001629	0.905	0.6	Vam	mmu-miR-720-001629	0.957	0.9
A Card	mmu-miR-802-002029	WT	mmu-miR-802-002029	0.683	0.8	mdx	mmu-miR-802-002029	1	1	Pred	mmu-miR-802-002029	0.245	0.2	Vam	mmu-miR-802-002029	0.126	0.04
B Card	mmu-miR-805-002045	WT	mmu-miR-805-002045	2.341	0.03	mdx	mmu-miR-805-002045	1	1	Pred	mmu-miR-805-002045	1.066	0.8	Vam	mmu-miR-805-002045	1.128	0.5
A Card	mmu-miR-99b-000436	WT	mmu-miR-99b-000436	0.781	0.03	mdx	mmu-miR-99b-000436	1	1	Pred	mmu-miR-99b-000436	0.783	0.1	Vam	mmu-miR-99b-000436	0.913	0.5
A Card	rno-miR-1-002064	WT	rno-miR-1-002064	1.703	0.03	mdx	rno-miR-1-002064	1	1	Pred	rno-miR-1-002064	0.911	0.6	Vam	rno-miR-1-002064	0.956	0.8
B Card	rno-miR-204#-002076	WT	rno-miR-204#-002076	2.201	0.009	mdx	rno-miR-204#-002076	1	1	Pred	rno-miR-204#-002076	0.729	0.3	Vam	rno-miR-204#-002076	0.813	0.5
B Card	rno-miR-20b-001326	WT	rno-miR-20b-001326	1.231	0.4	mdx	rno-miR-20b-001326	1	1	Pred	rno-miR-20b-001326	0.491	0.01	Vam	rno-miR-20b-001326	0.711	0.04
A Card	rno-miR-224-000599	WT	rno-miR-224-000599	0.618	0.05	mdx	rno-miR-224-000599	1	1	Pred	rno-miR-224-000599	1.144	0.4	Vam	rno-miR-224-000599	0.837	0.5
B Card	rno-miR-29c#-001818	WT	rno-miR-29c#-001818	3.365	0.008	mdx	rno-miR-29c#-001818	1	1	Pred	rno-miR-29c#-001818	0.826	0.5	Vam	rno-miR-29c#-001818	0.93	0.7
A Card	rno-miR-345-3p-002061	WT	rno-miR-345-3p-002061	1.32	0.009	mdx	rno-miR-345-3p-002061	1	1	Pred	rno-miR-345-3p-002061	0.859	0.2	Vam	rno-miR-345-3p-002061	0.999	1
A Card	rno-miR-351-002063	WT	rno-miR-351-002063	0.362	0	mdx	rno-miR-351-002063	1	1	Pred	rno-miR-351-002063	1.366	0.2	Vam	rno-miR-351-002063	1.376	0.2
B Card	rno-miR-379#-002081	WT	rno-miR-379#-002081	0.205	0	mdx	rno-miR-379#-002081	1	1	Pred	rno-miR-379#-002081	1.563	0.2	Vam	rno-miR-379#-002081	1.014	0.9
A Card	rno-miR-381-001322	WT	rno-miR-381-001322	0.411	0	mdx	rno-miR-381-001322	1	1	Pred	rno-miR-381-001322	1.107	0.6	Vam	rno-miR-381-001322	1.013	0.9
B Card	rno-miR-489-001353	WT	rno-miR-489-001353	1.008	1	mdx	rno-miR-489-001353	1	1	Pred	rno-miR-489-001353	0.626	0.02	Vam	rno-miR-489-001353	0.844	0.3
B Card	rno-miR-664-001323	WT	rno-miR-664-001323	1.692	0.03	mdx	rno-miR-664-001323	1	1	Pred	rno-miR-664-001323	0.638	0.09	Vam	rno-miR-664-001323	0.771	0.2
B Card	rno-miR-7#-001338	WT	rno-miR-7#-001338	1.822	0.009	mdx	rno-miR-7#-001338	1	1	Pred	rno-miR-7#-001338	0.751	0.4	Vam	rno-miR-7#-001338	0.799	0.3
B Card	rno-miR-7a#-002062	WT	rno-miR-7a#-002062	2.232	0.02	mdx	rno-miR-7a#-002062	1	1	Pred	rno-miR-7a#-002062	0.863	0.6	Vam	rno-miR-7a#-002062	0.887	0.6
